# Supplementary material for: Reciprocal Fluctuations in Lipoprotein Lipase, Glycosylphosphatidylinositol-Anchored High-Density Lipoprotein-Binding Protein 1, and Hepatic Triglyceride Lipase Levels in the Peripheral Bloodstream Are Correlated with Insulin Resistance
Source: Nutrients. 2025 May 30;17(11):1880. doi: 10.3390/nu17111880 (PMC12157957; doi:10.3390/nu17111880)
Supplement: Supplementary file 1 [file nutrients-17-01880-s001.zip]

Archive with 1 entries (1 files):
- nutrients-3652406-supplementary.pdf
